# Supplementary material for: Linking Visual–Auditory Cues to Restoration: The Mediating Role of Perceived Biodiversity
Source: Int J Environ Res Public Health. 2025 Aug 13;22(8):1267. doi: 10.3390/ijerph22081267 (PMC12386299; doi:10.3390/ijerph22081267)
Supplement: Supplementary file 1 [file ijerph-22-01267-s001.zip]

Archive with 1 entries (1 files):
- ijerph-3752541-supplementary.pdf
